# Supplementary material for: Identification of Antioxidant Metabolites from Five Plants (Calophyllum inophyllum, Gardenia taitensis, Curcuma longa, Cordia subcordata, Ficus prolixa) of the Polynesian Pharmacopoeia and Cosmetopoeia for Skin Care
Source: Antioxidants (Basel). 2023 Oct 16;12(10):1870. doi: 10.3390/antiox12101870 (PMC10604782; doi:10.3390/antiox12101870)
Supplement: Supplementary file 1 [file antioxidants-12-01870-s001.zip]

Archive with 9 entries (8 files):
- Supplementary data/Files for figure (Supp. data)_Chambon et al/
- Supplementary data/Files for figure (Supp. data)_Chambon et al/Calophyllum inophyllum.pdf
- Supplementary data/Files for figure (Supp. data)_Chambon et al/Cordia subcordata.pdf
- Supplementary data/Files for figure (Supp. data)_Chambon et al/Curcuma longa.pdf
- Supplementary data/Files for figure (Supp. data)_Chambon et al/Ficus prolixa.pdf
- Supplementary data/Files for figure (Supp. data)_Chambon et al/Figure S1.pdf
- Supplementary data/Files for figure (Supp. data)_Chambon et al/Figure S2.pdf
- Supplementary data/Files for figure (Supp. data)_Chambon et al/Gardenia taitensis.pdf
- Supplementary data/Supplementary data_Chambon et al.pdf
